# Supplementary material for: Parrotfish grazing ability: interspecific differences in relation to jaw-lever mechanics and relative weight of adductor mandibulae on an Okinawan coral reef
Source: PeerJ. 2016 Sep 1;4:e2425. doi: 10.7717/peerj.2425 (PMC5012275; doi:10.7717/peerj.2425)
Supplement: Data S2 [file peerj-04-2425-s003.xlsx]

## Sheet: Sheet1
Figure 2A	Average	SD
C. sordidus	10.972	3.695
C. bowersi	10.127
S. rivulatus	8.549	2.581
S. niger	6.246	0.813
S. forsteni	6.157	0.503
Figure 2B	Average	SD
C. sordidus	16.547	5.277
C. bowersi	15.809	4.386
S. rivulatus	10.6652	3.54735
S. niger	6.449	1.437
S. forsteni	5.817	0.959
Figure 2C	Average	SD
C. sordidus	17.518	6.912
C. bowersi	16.712	4.119
S. rivulatus	13.976	0.38
S. niger	7.791	1.063
S. forsteni	6.394	1.763
Figure 2D	Average	SD
C. sordidus
C. bowersi	16.59	0
S. rivulatus	14.0657	2.49496
S. niger	9.097	1.301
S. forsteni	6.039	1.647
