# Supplementary material for: Parrotfish grazing ability: interspecific differences in relation to jaw-lever mechanics and relative weight of adductor mandibulae on an Okinawan coral reef
Source: PeerJ. 2016 Sep 1;4:e2425. doi: 10.7717/peerj.2425 (PMC5012275; doi:10.7717/peerj.2425)
Supplement: Data S3 [file peerj-04-2425-s004.xlsx]

## Sheet: Sheet1
Figure 6C	Average	SD
C. sordidus	13.2	1.13529
C. bowersi	9.7	2.16282
S. rivulatus	15	1.76383
S. niger	11.1	1.66333
S. forsteni	14.1	1.79196
Figure 6D	Average	SD
C. sordidus	11.9	1.85293
C. bowersi	10.6	3.02581
S. rivulatus	16.2	2.82056
S. niger	13.5	1.90029
S. forsteni	16.6	1.89737
