# Supplementary material for: Parrotfish grazing ability: interspecific differences in relation to jaw-lever mechanics and relative weight of adductor mandibulae on an Okinawan coral reef
Source: PeerJ. 2016 Sep 1;4:e2425. doi: 10.7717/peerj.2425 (PMC5012275; doi:10.7717/peerj.2425)
Supplement: Data S5 [file peerj-04-2425-s006.xlsx]

## Sheet: Sheet1
	FL (mm)	Adductor mandibulae weight (g)
C. sordidus	238	5.94
C. sordidus	218	5
C. sordidus	250	6.35
C. sordidus	211	5.24
C. sordidus	218	4.71
C. sordidus	157.5	2.01
C. sordidus	185	3.31
C. sordidus	204	4.95
C. bowersi	271	6.95
C. bowersi	225.5	4.91
C. bowersi	227	4.68
C. bowersi	265.5	6.74
C. bowersi	259.5	7.11
C. bowersi	239	5.21
C. bowersi	182	2.45
S. rivulatus	249.5	3.9
S. rivulatus	236.5	3.14
S. rivulatus	235.5	3.28
S. rivulatus	247	3.69
S. rivulatus	244	3.09
S. rivulatus	321	9.44
S. rivulatus	290	6.26
S. rivulatus	259	4.51
S. niger	297.5	6.34
S. niger	193.5	2.16
S. niger	205	2.49
S. niger	172.5	1.29
S. niger	213	3.19
S. niger	231	3.76
S. forsteni	262.5	4.65
S. forsteni	332	8.49
S. forsteni	240	3.41
S. forsteni	328.5	8.05
S. forsteni	173	1.22
S. forsteni	181	1.64
S. forsteni	302	7.29
S. forsteni	347.5	8.6
